# Supplementary material for: Severe lower limb infection by Kerstersia gyiorum: clinical and genomic insights into an underestimated pathogen
Source: Front Med (Lausanne). 2025 Sep 12;12:1639069. doi: 10.3389/fmed.2025.1639069 (PMC12465120; doi:10.3389/fmed.2025.1639069)
Supplement: Supplementary file 2 [file Table_1.xlsx]

## Sheet: Sheet1
Year	Age	Gender	Basic conditions	Infection Site	Specimen Type	Identification	Diagnosis	Infection type	Co-existing bacteria	Antibiotic treatment regimen	Clinical Outcome	Country	References
2025	69	Female	Varicose veins of the right lower limb; renal insufficiency; hyperuricemia; malnutrition; anemia	Right lower limb	Right lower limb secretion	Identified by MALDI-TOF MS, 16S rRNA sequencing, and whole-genome sequencing	Extensive necrotizing fasciitis of the right lower limb	Mixed	Proteus mirabilis, Providencia stuartii, Pseudomonas aeruginosa	Imipenem (7 days)#; piperacillin/tazobactam (28 days)*	Improved	China	This study
2015	69	Female	Schizophrenia; chronic lower-extremity ulcers	Bloodstream	Blood	Identified by 16S rRNA sequencing; not identified by VITEK MS or Biolog	Bacteremia	Single	None	Vancomycin, clindamycin, and ciprofloxacin#; ciprofloxacin and clindamycin (14 days)*, combined with wound care for leg ulcers	Improved	USA	Bostwick et al.[10]
2021	48	Male	Athlete's foot; congestive dermatitis	Lower limb	Secretion	Identified by 16S rRNA sequencing; not identified by VITEK 2 or VITEK MS	Leg wound infection	Mixed	Bordetella trematum	Levofloxacin (1 month); meropenem (12 days); followed by amoxicillin/clavulanic acid and amoxicillin (10 days), combined with surgical debridement	Improved	Japan	Kitagawa et al.[32]
2015	25	Male	Otorrhea	Ear	Right ear secretion	Identified by MALDI-TOF MS and 16S rRNA sequencing; not identified by Phoenix 100 or VITEK 2	Chronic suppurative otitis media	Mixed	Pseudomonas aeruginosa	Imipenem (10 days)	Improved	Turkey	Uysal et al.[13]
2017	47	Male	Buerger's disease; smoking; poor living environment sanitation	Right dorsum of the foot and ankle	Pathological tissue from right foot	Identified by MALDI-TOF MS and 16S rRNA sequencing	Chronic lower extremity wound infection	Mixed	Proteus vulgaris, Enterobacter cloacae, Morganella morganii	Ampicillin/sulbactam and ciprofloxacin#, with topical mupirocin; ampicillin/sulbactam and ciprofloxacin*, combined with wound debridement and skin grafting; total antibiotic duration 1 month	Improved	Turkey	Baran et al. [11]
2020	85	Female	Chronic venous insufficiency	Dorsum of foot	Lower-extremity secretion	Identified by MALDI-TOF MS and 16S rRNA sequencing	Chronic lower extremity wound infection	Mixed	Staphylococcus aureus			Brazil	Pires et al.[33]
2015	57	Male	Diabetes mellitus; osteomyelitis	Lower limb	Leg ulcer specimen	Identified by MALDI-TOF MS and 16S rRNA sequencing	Leg ulcer infection					USA	Greninger et al.[17]
2018	51	Female	History of canal wall-down mastoidectomy (type III); tympanoplasty	Left ear	Left ear secretion	Identified by MALDI-TOF MS and 16S rRNA sequencing; not identified by MicroScan WalkAway, VITEK 2, API 20 NE, or RapID NF Plus	Chronic otitis media	Single	None	Cefpodoxime (1 week)#; cefcapene (6 days)*	Improved	South Korea	Kim et al.[12]
2016	82	Male	Bladder cancer; radical cystectomy; percutaneous nephrostomy	Urinary tract	Urine	Identified by MALDI-TOF MS and 16S rRNA sequencing; not identified by VITEK 2 or API 20E	Urinary tract infection	Mixed	Proteus vulgaris	Levofloxacin (5 days)	Improved	Japan	Ogawa et al.[8]
2017	47	Male	Chronic osteomyelitis	Left lower limb	Secretion	Identified by MALDI-TOF MS and 16S rRNA sequencing	Gangrene of the left lower limb with infection	Mixed	Acinetobacter baumannii	Piperacillin/tazobactam (10 days)	Improved	China	Lan et al.[34]
2019	70	Female	Epilepsy; status post-tracheostomy	Lung	Sputum	Identified by MALDI-TOF MS and 16S rRNA sequencing	Respiratory tract infection					China	Li et al.[35]
2012	16	Male	Complicated cholesteatoma chronic otitis media; poor living environment sanitation	Left ear	Ear canal pus	Identified by 16S rRNA sequencing; not identified by API 20 NE or VITEK 2	Cholesteatomatous chronic otitis media	Single	None	Ampicillin/sulbactam#, combined with left radical mastoidectomy, tympanoplasty, facial nerve decompression, and Bezold abscess drainage; ceftriaxone, adjusted to ciprofloxacin and amoxicillin/clavulanic acid*	Improved	Argentina	Almuzara et al.[5]
2024	13	Female	Cerebral palsy; global developmental delay; blindness; epilepsy	Right ear	Secretion	Identified by MALDI-TOF MS	Right ear pressure ulcer with infection	Single	None	Ciprofloxacin and ofloxacin ear drops		Saudi Arabia	AlSunbul et al.[36]
2023	92	Female	Alzheimer’s disease; hypertension	Lung	Sputum	Identified by MALDI-TOF MS and 16S rRNA sequencing; not identified by VITEK 2	Pulmonary infection	Mixed	Pseudomonas aeruginosa	Piperacillin/tazobactam (12 days), combined with traditional Chinese medicine	Improved	China	Sun et al.[14]
2023	78	Male	Parkinson’s disease; hypertension	Lung	Sputum	Identified by MALDI-TOF MS and 16S rRNA sequencing; not identified by VITEK 2	Pulmonary infection	Mixed	Citrobacter koseri, Morganella morganii	Traditional Chinese medicine (14 days)	Improved	China	Sun et al.[14]
2014	63	Female	Respiratory failure; end-stage renal disease; stroke; status post-tracheostomy	Lung	Bronchoalveolar lavage fluid	Identified by MALDI-TOF MS and 16S rRNA sequencing	Pulmonary infection	Mixed	Pseudomonas aeruginosa, Stenotrophomonas maltophilia	Doripenem (10 days); due to worsening condition, ciprofloxacin, ceftazidime, and colistin were added	Death	USA	Deutscher et al.[7]
2017	30	Female	Chronic suppurative otitis media	Ear	Left ear secretion	Identified by MALDI-TOF MS and 16S rRNA sequencing; not identified by VITEK 2 or BD Phoenix	Chronic suppurative otitis media	Single	None	Amoxicillin/clavulanic acid and ciprofloxacin ear drops	Improved	Turkey	Borsa et al.[37]
2018	21	Female	Hearing loss; chronic suppurative otitis media	Left ear	Left ear secretion	Identified by MALDI-TOF MS	Chronic suppurative otitis media	Single	None	Ceftriaxone and ciprofloxacin ear drops (2 weeks), combined with mastoidectomy and tympanoplasty	Improved	Turkey	Özcan et al [16]
2018	21	Male	Chronic suppurative otitis media; smoking	Right ear	Right ear secretion	Identified by MALDI-TOF MS	Chronic suppurative otitis media	Single	None	Ceftriaxone and ciprofloxacin ear drops (2 weeks), combined with mastoidectomy	Improved	Turkey	Özcan et al [16]
2018	27	Male	Mild hearing loss; chronic suppurative otitis media	Ear	Right ear pus	Identified by MALDI-TOF MS	Chronic suppurative otitis media	Mixed	Morganella morganii	Ceftriaxone (2 weeks), combined with tympanoplasty and surgical removal of right ear cholesteatoma and granulation tissue; due to persistent otorrhea, treatment was adjusted to moxifloxacin and ciprofloxacin ear drops (3 weeks)	Improved	Turkey	Özcan et al [16]
2014	53	Male	Chronic suppurative otitis media; smoking; alcohol abuse	Left ear	Left ear secretion	Identified by MALDI-TOF MS; not identified by VITEK 2	Chronic suppurative otitis media	Mixed	Proteus mirabilis	Ciprofloxacin ear drops (10 weeks)	Improved	Tanzania	Mwalutende et al.[38]
2014	33	Male	Chronic suppurative otitis media	Right ear	Right ear secretion	Identified by MALDI-TOF MS; not identified by VITEK 2	Chronic suppurative otitis media	Mixed	Staphylococcus aureus, Escherichia coli	Ciprofloxacin ear drops	Improved	Tanzania	Mwalutende et al.[38]
2013	55	Male	Chronic ear disease; history of canal wall-down mastoidectomy; alcohol abuse; smoking	Ear	Left ear secretion	Identified by MALDI-TOF MS and 16S rRNA sequencing; not identified by VITEK 2 or RapID NF Plus	Chronic ear infection	Single	None	Ciprofloxacin/dexamethasone ear drops (6 weeks); persistent otorrhea led to switch to trimethoprim-sulfamethoxazole (2 weeks)	Improved	USA	Pence et al.[6]
2013	54	Female	Obesity	Left lower leg	Left lower leg secretion	Identified by MALDI-TOF MS and 16S rRNA sequencing; not identified by API 20 NE	Left lower leg ulcer with infection	Mixed	Morganella morganii			USA	Pence et al.[6]
2024	83	Female	Heart failure	Lung	Sputum	Identified by MALDI-TOF MS	Pulmonary infection	Single	None			China	Zhang et al [39]
2024	79	Male		Lung	Sputum	Identified by MALDI-TOF MS	Pulmonary infection	Mixed	Serratia marcescens, Pseudomonas aeruginosa			China	Zhang et al [39]
2024	68	Male		Lung	Sputum	Identified by MALDI-TOF MS	Pulmonary infection	Mixed	Pseudomonas aeruginosa			China	Zhang et al [39]
2024	79	Male		Lung	Sputum	Identified by MALDI-TOF MS	Pulmonary infection	Mixed	Pseudomonas aeruginosa, Brevibacillus brevis			China	Zhang et al [39]
2024	84	Male		Lung	Sputum	Identified by MALDI-TOF MS	Pulmonary infection	Mixed	Acinetobacter baumannii			China	Zhang et al [39]
2024	70	Male	Ureteral malignancy	Lung	Sputum	Identified by MALDI-TOF MS	Pulmonary infection	Mixed	Acinetobacter baumannii			China	Zhang et al [39]
2024	72	Male	Brainstem hemorrhage	Lung	Sputum	Identified by MALDI-TOF MS	Pulmonary infection	Mixed	Morganella morganii			China	Zhang et al [39]
2024	81	Male	Hydrocephalus	Lung	Sputum	Identified by MALDI-TOF MS	Pulmonary infection	Single	None			China	Zhang et al [39]
2024	88	Male	Post-cardiopulmonary resuscitation	Lung	Sputum	Identified by MALDI-TOF MS	Pulmonary infection	Mixed	Pseudomonas aeruginosa			China	Zhang et al [39]
2024	95	Male		Lung	Sputum	Identified by MALDI-TOF MS	Pulmonary infection	Mixed	Morganella morganii			China	Zhang et al [39]
2022	68	Male	Diabetes mellitus; hypertension; sequelae of ischemic-hypoxic encephalopathy; old rib fractures; urinary tract infections; chronic obstructive pulmonary disease with acute exacerbation; status post-tracheostomy	Lung	Sputum	Identified by MALDI-TOF MS and 16S rRNA sequencing	Pulmonary infection	Mixed	Klebsiella pneumoniae			China	Jiang et al.[40]
2022	78	Male	Hypertension; sequelae of prior cerebral infarction; history of brain hemorrhage surgery; status post-tracheostomy; lower-extremity venous thrombosis	Lung	Sputum	Identified by MALDI-TOF MS and 16S rRNA sequencing	Pulmonary infection	Mixed	Klebsiella pneumoniae, Acinetobacter baumannii			China	Jiang et al. [40]
2022	78	Male	Coronary artery disease; hypertension; diabetes mellitus; paroxysmal atrial fibrillation; brain atrophy; mixed sleep apnea syndrome	Lung	Sputum	Identified by MALDI-TOF MS and 16S rRNA sequencing	Interstitial pulmonary fibrosis with secondary infection	Mixed	Pseudomonas aeruginosa			China	Jiang et al. [40]
2022	71	Female	Chronic renal failure; renal anemia; coronary artery disease; hypertension; diabetes mellitus	Lung	Sputum	Identified by MALDI-TOF MS and 16S rRNA sequencing	Pulmonary infection	Mixed	Pseudomonas aeruginosa			China	Jiang et al. [40]
2021	56	Male	Hypertension	Appendix	Appendiceal pus	Identified by MALDI-TOF MS and 16S rRNA sequencing; not identified by VITEK 2	Appendicitis	Mixed	Escherichia coli	Ceftriaxone (4 days), combined with laparoscopic appendectomy and peritoneal drainage	Improved	China	Xiao et al.[9]
2024	68	Male	Coronary artery disease; hypertension; cerebral hemorrhage; cerebral infarction; status post-tracheostomy; smoking; alcohol abuse	Lung	Sputum	Identified by MALDI-TOF MS, 16S rRNA sequencing, and mNGS; not identified by VITEK 2	Pulmonary infection	Single	None	Cefotiam (1 week)	Improved	China	Pan et al.[41]
