# Supplementary material for: Severe lower limb infection by Kerstersia gyiorum: clinical and genomic insights into an underestimated pathogen
Source: Front Med (Lausanne). 2025 Sep 12;12:1639069. doi: 10.3389/fmed.2025.1639069 (PMC12465120; doi:10.3389/fmed.2025.1639069)
Supplement: Supplementary file 3 [file Table_2.xlsx]

## Sheet: Sheet1
Strain	Accession number	BioSample	Collection date	Geographic location	Host	Sample source	Contigs	Total length	GC conttent [%]	N50	Completeness [%]	Contamination [%]	fastANI [%]	IncN2	IncQ1	IncQ2	aadA14	bcr-1	catB7	ceoA	ceoB	mexG	mexH	mexI	mexK	muxA	muxB	opcM	opmD	oprM	smeA	smeB	smeC	smeR	ugd	cheR	cheW	cheY	flgC	flgG	flgI	flhA	fliG	fliM	fliP	motA	hasB	tviB	fepC
WCHKG1	GCA_048595715.1	SAMN43522527	2021-09-16	China	Homo sapiens	Wound	1	3884372	62.41	3884372	98.52	0.44	98.8456					bcr-1	catB7	ceoA	ceoB	mexG	mexH	mexI			muxB	opcM	opmD	oprM	smeA	smeB	smeC	smeR		cheR	cheW	cheY		flgG	flgI	flhA	fliG		fliP			tviB	fepC
DSM 16618	GCA_004216755.1	SAMN10866379			Homo sapiens	Wound	9	3982678	62.36	801770	97.37	0.67	100				aadA14	bcr-1	catB7	ceoA	ceoB	mexG	mexH	mexI		muxA	muxB	opcM	opmD	oprM	smeA	smeB	smeC	smeR	ugd		cheW	cheY		flgG	flgI	flhA	fliG	fliM	fliP	motA	hasB	tviB	fepC
SWMUKG01	GCA_004551665.1	SAMN10273024	2018-05-01	China	Homo sapiens	Respiratory tract sample	1	3945801	62.43	3945801	100	2.2	99.01		IncQ1			bcr-1	catB7	ceoA	ceoB	mexG	mexH	mexI			muxB	opcM	opmD	oprM	smeA	smeB	smeC	smeR		cheR	cheW	cheY		flgG	flgI	flhA	fliG		fliP			tviB	fepC
3415G	GCA_025962055.1	SAMN28058315	2016-04-01	Brazil	Bradypus variegatus	Feces	21	3809165	62.67	809377	98.46	0.29	99.0229	IncN2		IncQ2	aadA14	bcr-1	catB7		ceoB	mexG	mexH	mexI	mexK	muxA	muxB	opcM	opmD	oprM	smeA	smeB	smeC	smeR		cheR	cheW	cheY		flgG	flgI	flhA	fliG	fliM	fliP			tviB	fepC
KG0001	GCA_024655045.1	SAMN29222006	2018-01-01	Ghana	Homo sapiens	Soft tissue sample	14	3981899	62.45	485120	98	0.48	98.889					bcr-1	catB7	ceoA	ceoB	mexG	mexH	mexI		muxA	muxB	opcM	opmD	oprM	smeA	smeB	smeC	smeR		cheR	cheW	cheY		flgG	flgI	flhA	fliG	fliM	fliP			tviB	fepC
652G	GCA_024170565.1	SAMN18243155	2015-08-01	Brazil	Bradypus variegatus	Feces	22	3770845	62.68	466140	98.53	0.57	99.0221	IncN2		IncQ2	aadA14	bcr-1	catB7	ceoA	ceoB	mexG	mexH	mexI	mexK	muxA	muxB	opcM	opmD	oprM	smeA	smeB	smeC	smeR		cheR	cheW	cheY		flgG	flgI	flhA	fliG	fliM	fliP			tviB	fepC
186J	GCA_025960975.1	SAMN28058286	2015-10-01	Brazil	Bradypus variegatus	Feces	15	3781438	62.69	426601	98.6	0.41	98.993	IncN2		IncQ2	aadA14	bcr-1	catB7	ceoA	ceoB	mexG	mexH	mexI	mexK	muxA	muxB	opcM	opmD	oprM	smeA	smeB	smeC	smeR			cheW	cheY		flgG	flgI	flhA	fliG	fliM	fliP			tviB	fepC
186F	GCA_024170665.1	SAMN18242949	2015-07-01	Brazil	Bradypus variegatus	Feces	19	3781143	62.69	421928	98.59	0.41	98.997	IncN2		IncQ2	aadA14	bcr-1	catB7	ceoA	ceoB	mexG	mexH	mexI	mexK	muxA	muxB	opcM	opmD	oprM	smeA	smeB	smeC	smeR			cheW	cheY		flgG	flgI	flhA	fliG	fliM	fliP			tviB	fepC
3324E	GCA_024170605.1	SAMN18243318	2016-04-01	Brazil	Bradypus variegatus	Feces	19	3781341	62.69	421905	98.6	0.41	99.0016	IncN2		IncQ2	aadA14	bcr-1	catB7	ceoA	ceoB	mexG	mexH	mexI	mexK	muxA	muxB	opcM	opmD	oprM	smeA	smeB	smeC	smeR			cheW	cheY		flgG	flgI	flhA	fliG	fliM	fliP			tviB	fepC
2780G	GCA_024170325.1	SAMN18242935	2015-12-01	Brazil	Bradypus variegatus	Feces	22	3807569	62.67	386286	98.47	0.33	99.0444	IncN2		IncQ2	aadA14	bcr-1	catB7		ceoB	mexG	mexH	mexI	mexK	muxA	muxB	opcM	opmD	oprM	smeA	smeB	smeC	smeR		cheR	cheW	cheY		flgG	flgI	flhA	fliG	fliM	fliP			tviB	fepC
3415D	GCA_024170695.1	SAMN18242817	2016-04-01	Brazil	Bradypus variegatus	Feces	23	3809345	62.66	386286	98.46	0.33	99.0364	IncN2		IncQ2	aadA14	bcr-1	catB7		ceoB	mexG	mexH	mexI	mexK	muxA	muxB	opcM	opmD	oprM	smeA	smeB	smeC	smeR		cheR	cheW	cheY		flgG	flgI	flhA	fliG	fliM	fliP			tviB	fepC
4201G	GCA_024170135.1	SAMN18242941	2016-09-01	Brazil	Bradypus variegatus	Feces	20	3781254	62.69	316545	98.6	0.41	99.0223	IncN2		IncQ2	aadA14	bcr-1	catB7	ceoA	ceoB	mexG	mexH	mexI	mexK	muxA	muxB	opcM	opmD	oprM	smeA	smeB	smeC	smeR			cheW	cheY		flgG	flgI	flhA	fliG	fliM	fliP			tviB	fepC
381J	GCA_024170305.1	SAMN18243153	2015-10-01	Brazil	Bradypus variegatus	Feces	25	3790540	62.67	304202	98.59	0.6	99.027	IncN2		IncQ2	aadA14	bcr-1	catB7	ceoA	ceoB	mexG	mexH	mexI	mexK	muxA	muxB	opcM	opmD	oprM	smeA	smeB	smeC	smeR		cheR	cheW	cheY		flgG	flgI	flhA	fliG	fliM	fliP			tviB	fepC
1483E	GCA_024170485.1	SAMN18243154	2015-11-01	Brazil	Bradypus variegatus	Feces	24	3790355	62.67	304202	98.58	0.6	99.0267	IncN2		IncQ2	aadA14	bcr-1	catB7	ceoA	ceoB	mexG	mexH	mexI	mexK	muxA	muxB	opcM	opmD	oprM	smeA	smeB	smeC	smeR		cheR	cheW	cheY		flgG	flgI	flhA	fliG	fliM	fliP			tviB	fepC
262I	GCA_024170685.1	SAMN18243378	2015-11-01	Brazil	Bradypus variegatus	Feces	23	3807173	62.67	299337	98.47	0.29	99.0052	IncN2		IncQ2	aadA14	bcr-1	catB7		ceoB	mexG	mexH	mexI	mexK	muxA	muxB	opcM	opmD	oprM	smeA	smeB	smeC	smeR		cheR	cheW	cheY		flgG	flgI	flhA	fliG	fliM	fliP			tviB	fepC
155D	GCA_024170205.1	SAMN18243404	2015-07-01	Brazil	Bradypus variegatus	Feces	24	3794361	62.67	286375	98.59	0.51	99.012	IncN2		IncQ2	aadA14	bcr-1	catB7	ceoA	ceoB	mexG	mexH	mexI	mexK	muxA	muxB	opcM	opmD	oprM	smeA	smeB	smeC	smeR			cheW	cheY		flgG	flgI	flhA	fliG	fliM	fliP			tviB	fepC
8789Y	GCA_047689645.1	SAMN46508638	2024-09-09	China	Homo sapiens		23	3875933	62.47	398443	98.09	0.36	98.9316		IncQ1		aadA14	bcr-1	catB7	ceoA	ceoB	mexG	mexH	mexI		muxA	muxB	opcM	opmD	oprM	smeA	smeB	smeC	smeR		cheR	cheW	cheY		flgG	flgI	flhA	fliG	fliM	fliP				fepC
CG1	GCA_000988095.1	SAMN03573805	2014-01-01	USA	Homo sapiens	Lower leg ulcer	29	3941980	62.42	223310	98.21	0.58	98.9352				aadA14	bcr-1	catB7	ceoA	ceoB	mexG	mexH	mexI		muxA	muxB	opcM	opmD	oprM	smeA	smeB	smeC	smeR		cheR	cheW	cheY		flgG	flgI	flhA	fliG	fliM	fliP			tviB	fepC
ena-SAMPLE-TAB-10-01-2024-09:53:06:039-238941	GCA_963921685.1	SAMEA115094469	2021-08-01	Czech Republic	Chinchilla	Feces	1	3984842	62.51	3984842	98.38	0.78	98.8327					bcr-1	catB7	ceoA	ceoB	mexG	mexH	mexI	mexK	muxA	muxB	opcM	opmD	oprM	smeA	smeB	smeC	smeR		cheR	cheW	cheY		flgG	flgI	flhA	fliG		fliP			tviB	fepC
UW_MP_BURK1_1	GCA_022487305.1	SAMN22412201	2019-09-11	USA	Biological waste material	Anaerobic bioreactor effluent	67	3755894	62.56	81143	93.92	0.68	97.9287		IncQ1			bcr-1	catB7			mexG	mexH	mexI		muxA	muxB		opmD	oprM	smeA	smeB	smeC	smeR		cheR	cheW	cheY	flgC	flgG	flgI	flhA	fliG	fliM	fliP				fepC
UW_MP_BURK1_2	GCA_022640755.1	SAMN22412202	2019-10-09	USA	Biological waste material	Anaerobic bioreactor effluent	73	3568707	62.58	61160	94.37	2.32	97.9407		IncQ1			bcr-1	catB7			mexG	mexH	mexI		muxA	muxB		opmD	oprM	smeA	smeB	smeC			cheR	cheW	cheY	flgC	flgG	flgI	flhA	fliG	fliM	fliP			tviB	fepC
[truncated: 4 more columns]
